# Supplementary material for: Complex Alterations of Fatty Acid Metabolism and Phospholipidome Uncovered in Isolated Colon Cancer Epithelial Cells
Source: Int J Mol Sci. 2021 Jun 22;22(13):6650. doi: 10.3390/ijms22136650 (PMC8268957; doi:10.3390/ijms22136650)
Supplement: Supplementary file 1 [file ijms-22-06650-s001.zip]

Archive with 1 entries (1 files):
- ijms-1258370-supplementary.pdf
